# Supplementary material for: Nursing Exposure to Bisphenols as a Cause of Male Idiopathic Infertility
Source: Front Physiol. 2022 Feb 24;13:725442. doi: 10.3389/fphys.2022.725442 (PMC8908107; doi:10.3389/fphys.2022.725442)
Supplement: Supplementary file 1 [file Table_1.XLSX]

## Sheet: p values
	treatment	w dam (PND10)	w% gain (PND0-10)	average body weight (PND21)	anogenital distance	body weight (PND90)	motility	concentration	HDS	DFI	IF: H2AX	IF: H3K4me2	WB: Testis H2AX	WB: Testis H3K4me2	Sperm H2AX	Sperm H3K4me2	PN H2AX	PN H3K4me2	pregnancy rate	fertilization rate	cleavage	blastocyst rate (per total)	blastocyst rate (per cleavage)	blastomeres per blastocyst	TUNEL
treatment		0.619171	0.062884	0.386685	0.244227	0.608434	0.561133	0.72028	0.495238	0.305397	0.621429	0.0369048	0.98335	0.421974	0.196091	0.54897	0.301765		0.547497	0.90854	0.0640791	0.0439351	0.0479482	0.241648	0.703912
w dam (PND10)	0.619171		0.0861626	0.778925	0.599565	0.324645	0.305815	0.0443722	0.703323	0.0830853	0.802778	1	0.800892	0.22532	0.265469	0.122533	0.326956		0.00512938	0.463793	0.051348	0.134433	0.23245	0.776094	0.0557526
w% gain (PND0-10)	0.062884	0.0861626		0.568459	0.0279616	0.818105	0.79878	0.00307494	1	0.297222	0.708069	0.948391	0.766392	0.0877853	0.744006	0.0822663	0.0118013		0.46616	0.85686	0.076464	0.979153	0.853341	0.322194	0.515158
average body weight (PND21)	0.386685	0.778925	0.568459		0.000236251	0.119265	0.797586	0.732313	0.41008	0.677745	0.752034	0.703323	0.413664	0.161633	0.28335	0.200066	0.863539		0.238796	0.0989491	0.239004	0.577025	0.488582	0.792545	0.360726
anogenital distance	0.244227	0.599565	0.0279616	0.000236251		0.940345	0.659167	0.0937605	0.212522	0.64364	0.733929	0.460516	0.776328	0.0964338	0.342001	0.200879	0.989056		0.0514169	0.748195	0.438402	0.922616	0.727796	0.757788	0.888071
body weight (PND90)	0.608434	0.324645	0.818105	0.119265	0.940345		0.0238594	0.186816	0.333333	1	0.352526	0.241393	0.0787192	0.94147	0.980079	0.948071	0.302788		0.296769	0.100698	0.581198	0.645579	0.922454	0.272286	0.278811
motility	0.561133	0.305815	0.79878	0.797586	0.659167	0.0238594		0.113889	0.62746	0.70329	0.45	0.683333	0.0747077	0.483114	0.243056	0.0608842	0.733245			0.112374	0.594841	0.395635	0.353571	0.919444	0.0333333
concentration	0.72028	0.0443722	0.00307494	0.732313	0.0937605	0.186816	0.113889		0.302888	0.979819	0.233333	0.0833333	0.0889575	0.930717	0.26746	0.00133124	0.653097			0.207492	0.2	0.0880952	0.2	0.658333	0.297222
HDS	0.495238	0.703323	1	0.41008	0.212522	0.333333	0.62746	0.302888		0.427082			0.233333	0.0833333	0.333333	0.35	0.75			1
DFI	0.305397	0.0830853	0.297222	0.677745	0.64364	1	0.70329	0.979819	0.427082				0.233333	0.45	1	0.783333	1			1
IF: H2AX	0.621429	0.802778	0.708069	0.752034	0.733929	0.352526	0.45	0.233333				0.227594	1	1	0.427877	0.416667	0.903505		0.0562771	0.695238	0.126706	0.97296	0.491768	0.632142	0.232537
IF: H3K4me2	0.0369048	1	0.948391	0.703323	0.460516	0.241393	0.683333	0.0833333			0.227594		1	1	0.664583	0.75	0.833774		0.311977	0.12619	0.0481614	0.144027	0.406912	0.656714	0.0202331
WB: Testis H2AX	0.98335	0.800892	0.766392	0.413664	0.776328	0.0787192	0.0747077	0.0889575	0.233333	0.233333	1	1		0.549318	0.184466	0.93765	0.922112		0.159091	0.236364	0.727814	0.427985	0.322753	0.869159	0.109783
WB: Testis H3K4me2	0.421974	0.22532	0.0877853	0.161633	0.0964338	0.94147	0.483114	0.930717	0.0833333	0.45	1	1	0.549318		0.903917	0.928763	0.903935		0.549351	0.727273	0.373817	0.461804	0.773396	0.557684	0.527959
Sperm H2AX	0.196091	0.265469	0.744006	0.28335	0.342001	0.980079	0.243056	0.26746	0.333333	1	0.427877	0.664583	0.184466	0.903917		0.18623	0.0415686		0.07273	0.174566	0.592365	0.942443	0.388921	0.454158	0.681768
Sperm H3K4me2	0.54897	0.122533	0.0822663	0.200066	0.200879	0.948071	0.0608842	0.00133124	0.35	0.783333	0.416667	0.75	0.93765	0.928763	0.18623		0.582143		0.908081	0.155556	0.598582	0.986884	0.902696	0.906284	0.0581575
PN H2AX	0.301765	0.326956	0.0118013	0.863539	0.989056	0.302788	0.733245	0.653097	0.75	1	0.903505	0.833774	0.922112	0.903935	0.0415686	0.582143			0.950349	0.259907	0.697627	0.780793	0.844293	0.174558	0.0885571
PN H3K4me2
pregnancy rate	0.547497	0.00512938	0.46616	0.238796	0.0514169	0.296769					0.0562771	0.311977	0.159091	0.549351	0.07273	0.908081	0.950349			0.995105	0.0896216	0.0886548	0.126259	0.021037	0.232194
fertilization rate	0.90854	0.463793	0.85686	0.0989491	0.748195	0.100698	0.112374	0.207492	1	1	0.695238	0.12619	0.236364	0.727273	0.174566	0.155556	0.259907		0.995105		0.469048	0.0474206	0.0781746	0.517677	0.911111
cleavage	0.0640791	0.051348	0.076464	0.239004	0.438402	0.581198	0.594841	0.2			0.126706	0.0481614	0.727814	0.373817	0.592365	0.598582	0.697627		0.0896216	0.469048		0.0667436	0.2635	0.847768	0.0299936
blastocyst rate (per total)	0.0439351	0.134433	0.979153	0.577025	0.922616	0.645579	0.395635	0.0880952			0.97296	0.144027	0.427985	0.461804	0.942443	0.986884	0.780793		0.0886548	0.0474206	0.0667436		4.72116e-07	0.19395	0.827623
blastocyst rate (per cleavage)	0.0479482	0.23245	0.853341	0.488582	0.727796	0.922454	0.353571	0.2			0.491768	0.406912	0.322753	0.773396	0.388921	0.902696	0.844293		0.126259	0.0781746	0.2635	4.72116e-07		0.256014	0.532023
blastomeres per blastocyst	0.241648	0.776094	0.322194	0.792545	0.757788	0.272286	0.919444	0.658333			0.632142	0.656714	0.869159	0.557684	0.454158	0.906284	0.174558		0.021037	0.517677	0.847768	0.19395	0.256014		0.348974
TUNEL	0.703912	0.0557526	0.515158	0.360726	0.888071	0.278811	0.0333333	0.297222			0.232537	0.0202331	0.109783	0.527959	0.681768	0.0581575	0.0885571		0.232194	0.911111	0.0299936	0.827623	0.532023	0.348974

## Sheet: Spearman coeficients
	treatment	w dam (PND10)	w% gain (PND0-10)	average body weight (PND21)	anogenital distance	body weight (PND90)	motility	concentration	HDS	DFI	IF: H2AX	IF: H3K4me2	WB: Testis H2AX	WB: Testis H3K4me2	Sperm H2AX	Sperm H3K4me2	PN H2AX	PN H3K4me2	pregnancy rate	fertilization rate	cleavage	blastocyst rate (per total)	blastocyst rate (per cleavage)	blastomeres per blastocyst	TUNEL
treatment	1	0.0810265	0.286118	0.133764	0.188441	0.101182	-0.127809	-0.0789519	0.246525	0.3633	-0.210819	0.737865	0.0048512	-0.185039	0.293821	0.138634	0.273378		0.151854	-0.027451	-0.460811	-0.497911	-0.489461	-0.298823	-0.0987416
w dam (PND10)	0.0810265	1	0.264796	-0.0446418	0.0892031	0.210011	-0.223268	-0.422907	0.166667	-0.666667	0.142857	-0.0285714	-0.0602183	0.283779	0.305904	-0.356794	0.308232		-0.660162	0.190076	0.53481	0.420705	0.340333	0.0836084	0.525853
w% gain (PND0-10)	0.286118	0.264796	1	0.0929272	-0.37158	0.0464335	-0.0592063	-0.613883	0.0285714	-0.542857	-0.15	0.0333333	0.0753354	0.413829	0.0857843	-0.408772	0.686813		0.172848	0.0457785	0.442672	0.00735745	-0.0491402	-0.254902	0.169118
average body weight (PND21)	0.133764	-0.0446418	0.0929272	1	0.527176	0.307046	0.0540228	0.0720078	0.316667	0.166667	0.142857	0.166667	0.188312	-0.316883	0.267424	0.284101	0.0506608		-0.292533	-0.401165	-0.322536	-0.155635	0.19355	0.075	-0.253571
anogenital distance	0.188441	0.0892031	-0.37158	0.527176	1	-0.0154348	0.0927716	0.342487	0.466667	0.183333	-0.144589	0.301227	0.0678223	-0.382066	0.244322	0.290841	0.00551729		-0.483284	-0.0839426	-0.222972	0.0287293	0.101883	0.0904084	0.0418966
body weight (PND90)	0.101182	0.210011	0.0464335	0.307046	-0.0154348	1	-0.550155	-0.335385	-1	-0.5	-0.328269	-0.407297	0.439534	-0.019644	0.00614574	0.0165375	-0.295154		-0.245522	-0.388	0.142682	0.119238	-0.0258462	-0.281155	0.277471
motility	-0.127809	-0.223268	-0.0592063	0.0540228	0.0927716	-0.550155	1	0.317581	0.177928	0.141115	-0.5	-0.3	-0.47585	0.194991	0.47619	0.481236	0.134459			0.483459	0.25	0.392857	0.428571	-0.0857143	-0.885714
concentration	-0.0789519	-0.422907	-0.613883	0.0720078	0.342487	-0.335385	0.317581	1	0.360871	-0.0122329	0.7	0.9	-0.456021	-0.025135	0.452381	0.745945	-0.175734			0.392458	-0.571429	-0.714286	-0.571429	0.257143	-0.542857
HDS	0.246525	0.166667	0.0285714	0.316667	0.466667	-1	0.177928	0.360871	1	-0.284848			-0.7	0.9	1	0.6	0.4			0
DFI	0.3633	-0.666667	-0.542857	0.166667	0.183333	-0.5	0.141115	-0.0122329	-0.284848	1			0.7	-0.5	0.5	0.2	0			0
IF: H2AX	-0.210819	0.142857	-0.15	0.142857	-0.144589	-0.328269	-0.5	0.7			1	0.377622	0.5	-0.5	-0.333333	-0.6	-0.0502096		0.598059	0.164888	-0.519003	0.0181818	0.248485	0.175758	-0.418182
IF: H3K4me2	0.737865	-0.0285714	0.0333333	0.166667	0.301227	-0.407297	-0.3	0.9			0.377622	1	0.5	-0.5	-0.190476	-0.4	-0.0836827		0.333917	-0.596132	-0.650318	-0.50303	-0.29697	-0.163636	-0.733333
WB: Testis H2AX	0.0048512	-0.0602183	0.0753354	0.188312	0.0678223	0.439534	-0.47585	-0.456021	-0.7	0.7	0.5	0.5	1	-0.134952	-0.412587	-0.0181818	-0.0418414		0.434223	-0.40452	-0.118451	-0.264843	-0.330289	-0.0559441	-0.48951
WB: Testis H3K4me2	-0.185039	0.283779	0.413829	-0.316883	-0.382066	-0.019644	0.194991	-0.025135	0.9	-0.5	-0.5	-0.5	-0.134952	1	-0.041958	-0.0207792	0.0502096		0.190449	-0.121356	0.296128	0.246578	0.100922	-0.188811	0.202797
Sperm H2AX	0.293821	0.305904	0.0857843	0.267424	0.244322	0.00614574	0.47619	0.452381	1	0.5	-0.333333	-0.190476	-0.412587	-0.041958	1	0.375824	0.662617		-0.479119	0.400941	-0.156734	-0.0220265	0.249451	0.217582	0.120879
Sperm H3K4me2	0.138634	-0.356794	-0.408772	0.284101	0.290841	0.0165375	0.481236	0.745945	0.6	0.2	-0.6	-0.4	-0.0181818	-0.0207792	0.375824	1	-0.238095		-0.0364353	0.510349	-0.168126	-0.00701759	-0.0422546	0.0384615	-0.543956
PN H2AX	0.273378	0.308232	0.686813	0.0506608	0.00551729	-0.295154	0.134459	-0.175734	0.4	0	-0.0502096	-0.0836827	-0.0418414	0.0502096	0.662617	-0.238095	1		0.0188952	0.337185	0.130565	-0.0956722	0.0683373	-0.441915	0.542143
PN H3K4me2
pregnancy rate	0.151854	-0.660162	0.172848	-0.292533	-0.483284	-0.245522					0.598059	0.333917	0.434223	0.190449	-0.479119	-0.0364353	0.0188952		1	-0.00731938	-0.389471	-0.390555	-0.353512	-0.511902	-0.279787
fertilization rate	-0.027451	0.190076	0.0457785	-0.401165	-0.0839426	-0.388	0.483459	0.392458	0	0	0.164888	-0.596132	-0.40452	-0.121356	0.400941	0.510349	0.337185		-0.00731938	1	0.255751	0.650624	0.587198	0.221114	-0.0421169
cleavage	-0.460811	0.53481	0.442672	-0.322536	-0.222972	0.142682	0.25	-0.571429			-0.519003	-0.650318	-0.118451	0.296128	-0.156734	-0.168126	0.130565		-0.389471	0.255751	1	0.417875	0.262514	0.0472218	0.498056
blastocyst rate (per total)	-0.497911	0.420705	0.00735745	-0.155635	0.0287293	0.119238	0.392857	-0.714286			0.0181818	-0.50303	-0.264843	0.246578	-0.0220265	-0.00701759	-0.0956722		-0.390555	0.650624	0.417875	1	0.874152	0.311677	-0.0535558
blastocyst rate (per cleavage)	-0.489461	0.340333	-0.0491402	0.19355	0.101883	-0.0258462	0.428571	-0.571429			0.248485	-0.29697	-0.330289	0.100922	0.249451	-0.0422546	0.0683373		-0.353512	0.587198	0.262514	0.874152	1	0.274166	-0.1529
blastomeres per blastocyst	-0.298823	0.0836084	-0.254902	0.075	0.0904084	-0.281155	-0.0857143	0.257143			0.175758	-0.163636	-0.0559441	-0.188811	0.217582	0.0384615	-0.441915		-0.511902	0.221114	0.0472218	0.311677	0.274166	1	-0.221053
TUNEL	-0.0987416	0.525853	0.169118	-0.253571	0.0418966	0.277471	-0.885714	-0.542857			-0.418182	-0.733333	-0.48951	0.202797	0.120879	-0.543956	0.542143		-0.279787	-0.0421169	0.498056	-0.0535558	-0.1529	-0.221053	1

## Sheet: Confidence intervals
	treatment	w dam (PND10)	w% gain (PND0-10)	average body weight (PND21)	anogenital distance	body weight (PND90)	motility	concentration	HDS	DFI	IF: H2AX	IF: H3K4me2	WB: Testis H2AX	WB: Testis H3K4me2	Sperm H2AX	Sperm H3K4me2	PN H2AX	PN H3K4me2	pregnancy rate	fertilization rate	cleavage	blastocyst rate (per total)	blastocyst rate (per cleavage)	blastomeres per blastocyst	TUNEL
treatment		-0,2454 to 0,3910	-0,02472 to 0,5465	-0,1786 to 0,4217	-0,1401 to 0,4796	-0,2932 to 0,4661	-0,5225 to 0,3120	-0,4856 to 0,3558					-0,4388 to 0,4466	-0,5802 to 0,2807	-0,1712 to 0,6518	-0,3240 to 0,5477	-0,2721 to 0,6859		-0,3522 to 0,5876	-0,4753 to 0,4317	-0,7770 to 0,04094	-0,7954 to -0,007216	-0,7912 to 0,003957	-0,6898 to 0,2271	-0,5638 to 0,4138
w dam (PND10)	-0,2454 to 0,3910		-0,04776 to 0,5301	-0,3521 to 0,2715	-0,2511 to 0,4099	-0,2233 to 0,5740	-0,5904 to 0,2204	-0,7175 to -9,525e-006					-0,5003 to 0,4046	-0,1951 to 0,6534	-0,2604 to 0,7156	-0,6976 to 0,1157	-0,3400 to 0,7579		-0,8698 to -0,2485	-0,3336 to 0,6241	-0,01156 to 0,8353	-0,1585 to 0,7845	-0,2486 to 0,7456	-0,4813 to 0,5994	-0,02402 to 0,8315
w% gain (PND0-10)	-0,02472 to 0,5465	-0,04776 to 0,5301		-0,2341 to 0,4011	-0,6333 to -0,03352	-0,3500 to 0,4288	-0,4891 to 0,3939	-0,8308 to -0,2350					-0,4182 to 0,5346	-0,08062 to 0,7448	-0,4246 to 0,5548	-0,7346 to 0,07022	0,2010 to 0,9015		-0,3048 to 0,5810	-0,4424 to 0,5130	-0,06367 to 0,7678	-0,4869 to 0,4980	-0,5288 to 0,4543	-0,6640 to 0,2717	-0,3527 to 0,6107
average body weight (PND21)	-0,1786 to 0,4217	-0,3521 to 0,2715	-0,2341 to 0,4011		0,2646 to 0,7170	-0,09434 to 0,6226	-0,3594 to 0,4497	-0,3435 to 0,4640					-0,2776 to 0,5825	-0,6662 to 0,1464	-0,2420 to 0,6613	-0,1692 to 0,6382	-0,5063 to 0,5778		-0,6763 to 0,2162	-0,7380 to 0,09569	-0,7245 to 0,2431	-0,6288 to 0,4016	-0,3683 to 0,6519	-0,4679 to 0,5768	-0,6867 to 0,3125
anogenital distance	-0,1401 to 0,4796	-0,2511 to 0,4099	-0,6333 to -0,03352	0,2646 to 0,7170		-0,4105 to 0,3845	-0,3250 to 0,4802	-0,07318 to 0,6568					-0,3982 to 0,5060	-0,7123 to 0,08672	-0,2821 to 0,6577	-0,1743 to 0,6499	-0,5598 to 0,5674		-0,7882 to 0,01205	-0,5535 to 0,4261	-0,6833 to 0,3641	-0,5224 to 0,5630	-0,4670 to 0,6111	-0,4760 to 0,6038	-0,5128 to 0,5719
body weight (PND90)	-0,2932 to 0,4661	-0,2233 to 0,5740	-0,3500 to 0,4288	-0,09434 to 0,6226	-0,4105 to 0,3845		-0,8204 to -0,07913	-0,7105 to 0,1882					-0,06755 to 0,7662	-0,5072 to 0,4774	-0,4608 to 0,4704	-0,4656 to 0,4911	-0,7224 to 0,2952		-0,6292 to 0,2343	-0,7230 to 0,09475	-0,3762 to 0,5934	-0,3965 to 0,5778	-0,5118 to 0,4726	-0,6795 to 0,2453	-0,2490 to 0,6774
motility	-0,5225 to 0,3120	-0,5904 to 0,2204	-0,4891 to 0,3939	-0,3594 to 0,4497	-0,3250 to 0,4802	-0,8204 to -0,07913		-0,09155 to 0,6350					-0,8005 to 0,06482	-0,3670 to 0,6527		-0,03506 to 0,7948				-0,1441 to 0,8337
concentration	-0,4856 to 0,3558	-0,7175 to -9,525e-006	-0,8308 to -0,2350	-0,3435 to 0,4640	-0,07318 to 0,6568	-0,7105 to 0,1882	-0,09155 to 0,6350						-0,7913 to 0,09000	-0,5425 to 0,5060		0,3834 to 0,9093				-0,2524 to 0,7959
HDS
DFI
IF: H2AX												-0,2686 to 0,7894							-0,02331 to 0,8861
IF: H3K4me2											-0,2686 to 0,7894								-0,3507 to 0,7859
WB: Testis H2AX	-0,4388 to 0,4466	-0,5003 to 0,4046	-0,4182 to 0,5346	-0,2776 to 0,5825	-0,3982 to 0,5060	-0,06755 to 0,7662	-0,8005 to 0,06482	-0,7913 to 0,09000						-0,5361 to 0,3160	-0,8045 to 0,2297	-0,4572 to 0,4280			-0,2046 to 0,8136	-0,8152 to 0,2770	-0,6818 to 0,5331	-0,7551 to 0,4154	-0,7844 to 0,3542	-0,6222 to 0,5488	-0,8361 to 0,1364
WB: Testis H3K4me2	-0,5802 to 0,2807	-0,1951 to 0,6534	-0,08062 to 0,7448	-0,6662 to 0,1464	-0,7123 to 0,08672	-0,5072 to 0,4774	-0,3670 to 0,6527	-0,5425 to 0,5060					-0,5361 to 0,3160		-0,6136 to 0,5585	-0,4593 to 0,4259			-0,4461 to 0,6990	-0,6834 to 0,5310	-0,3869 to 0,7693	-0,4314 to 0,7466	-0,5457 to 0,6722	-0,6982 to 0,4475	-0,4358 to 0,7056
Sperm H2AX	-0,1712 to 0,6518	-0,2604 to 0,7156	-0,4246 to 0,5548	-0,2420 to 0,6613	-0,2821 to 0,6577	-0,4608 to 0,4704							-0,8045 to 0,2297	-0,6136 to 0,5585		-0,2101 to 0,7631			-0,8021 to 0,06061	-0,2102 to 0,7868	-0,6449 to 0,4222	-0,5584 to 0,5273	-0,3396 to 0,6979	-0,3690 to 0,6802	-0,4518 to 0,6230
Sperm H3K4me2	-0,3240 to 0,5477	-0,6976 to 0,1157	-0,7346 to 0,07022	-0,1692 to 0,6382	-0,1743 to 0,6499	-0,4656 to 0,4911	-0,03506 to 0,7948	0,3834 to 0,9093					-0,4572 to 0,4280	-0,4593 to 0,4259	-0,2101 to 0,7631				-0,5880 to 0,5382		-0,6871 to 0,4644	-0,5913 to 0,5821	-0,6137 to 0,5583	-0,5368 to 0,5893	-0,8477 to 0,02835
PN H2AX	-0,2721 to 0,6859	-0,3400 to 0,7579	0,2010 to 0,9015	-0,5063 to 0,5778	-0,5598 to 0,5674	-0,7224 to 0,2952													-0,5506 to 0,5764	-0,2796 to 0,7569	-0,5242 to 0,6883	-0,6693 to 0,5494	-0,5683 to 0,6538	-0,8300 to 0,2344	-0,1059 to 0,8669
PN H3K4me2
pregnancy rate	-0,3522 to 0,5876	-0,8698 to -0,2485	-0,3048 to 0,5810	-0,6763 to 0,2162	-0,7882 to 0,01205	-0,6292 to 0,2343					-0,02331 to 0,8861	-0,3507 to 0,7859	-0,2046 to 0,8136	-0,4461 to 0,6990	-0,8021 to 0,06061	-0,5880 to 0,5382	-0,5506 to 0,5764			-0,5686 to 0,5586	-0,7166 to 0,07808	-0,7172 to 0,07681	-0,6957 to 0,1194	-0,7836 to -0,07574	-0,6509 to 0,1993
fertilization rate	-0,4753 to 0,4317	-0,3336 to 0,6241	-0,4424 to 0,5130	-0,7380 to 0,09569	-0,5535 to 0,4261	-0,7230 to 0,09475	-0,1441 to 0,8337	-0,2524 to 0,7959					-0,8152 to 0,2770	-0,6834 to 0,5310	-0,2102 to 0,7868		-0,2796 to 0,7569		-0,5686 to 0,5586					-0,4531 to 0,7344	-0,6385 to 0,5858
cleavage	-0,7770 to 0,04094	-0,01156 to 0,8353	-0,06367 to 0,7678	-0,7245 to 0,2431	-0,6833 to 0,3641	-0,3762 to 0,5934							-0,6818 to 0,5331	-0,3869 to 0,7693	-0,6449 to 0,4222	-0,6871 to 0,4644	-0,5242 to 0,6883		-0,7166 to 0,07808			-0,04427 to 0,7327	-0,2171 to 0,6400	-0,4278 to 0,5018	0,04222 to 0,7823
blastocyst rate (per total)	-0,7954 to -0,007216	-0,1585 to 0,7845	-0,4869 to 0,4980	-0,6288 to 0,4016	-0,5224 to 0,5630	-0,3965 to 0,5778							-0,7551 to 0,4154	-0,4314 to 0,7466	-0,5584 to 0,5273	-0,5913 to 0,5821	-0,6693 to 0,5494		-0,7172 to 0,07681		-0,04427 to 0,7327		0,6968 to 0,9508	-0,1801 to 0,6788	-0,5066 to 0,4226
blastocyst rate (per cleavage)	-0,7912 to 0,003957	-0,2486 to 0,7456	-0,5288 to 0,4543	-0,3683 to 0,6519	-0,4670 to 0,6111	-0,5118 to 0,4726							-0,7844 to 0,3542	-0,5457 to 0,6722	-0,3396 to 0,6979	-0,6137 to 0,5583	-0,5683 to 0,6538		-0,6957 to 0,1194		-0,2171 to 0,6400	0,6968 to 0,9508		-0,2195 to 0,6560	-0,5774 to 0,3367
blastomeres per blastocyst	-0,6898 to 0,2271	-0,4813 to 0,5994	-0,6640 to 0,2717	-0,4679 to 0,5768	-0,4760 to 0,6038	-0,6795 to 0,2453							-0,6222 to 0,5488	-0,6982 to 0,4475	-0,3690 to 0,6802	-0,5368 to 0,5893	-0,8300 to 0,2344		-0,7836 to -0,07574	-0,4531 to 0,7344	-0,4278 to 0,5018	-0,1801 to 0,6788	-0,2195 to 0,6560		-0,6133 to 0,2586
TUNEL	-0,5638 to 0,4138	-0,02402 to 0,8315	-0,3527 to 0,6107	-0,6867 to 0,3125	-0,5128 to 0,5719	-0,2490 to 0,6774							-0,8361 to 0,1364	-0,4358 to 0,7056	-0,4518 to 0,6230	-0,8477 to 0,02835	-0,1059 to 0,8669		-0,6509 to 0,1993	-0,6385 to 0,5858	0,04222 to 0,7823	-0,5066 to 0,4226	-0,5774 to 0,3367	-0,6133 to 0,2586
